# Supplementary material for: Implementation of Exome Sequencing in Clinical Practice for Neurological Disorders
Source: Genes (Basel). 2023 Mar 28;14(4):813. doi: 10.3390/genes14040813 (PMC10137364; doi:10.3390/genes14040813)
Supplement: Supplementary file 1 [file genes-14-00813-s001.zip]

Archive with 1 entries (1 files):
- genes-2265012-supplementary.pdf
